# Supplementary material for: A novel artificial intelligence-based predictive analytics technique to detect skin cancer
Source: PeerJ Comput Sci. 2023 May 24;9:e1387. doi: 10.7717/peerj-cs.1387 (PMC10280503; doi:10.7717/peerj-cs.1387)
Supplement: Supplemental Information 1 [file peerj-cs-09-1387-s001.py]

# -*- coding: utf-8 -*-
"""GEO_Skin cancer.ipynb

Automatically generated by Colaboratory.

Original file is located at
    https://colab.research.google.com/drive/1iVZwJLV19ulWX4ajzUbmQ2DucpDxHPaC
"""

# Commented out IPython magic to ensure Python compatibility.
import os
import random
import pandas as pd
import numpy as np
import cv2
import matplotlib.pyplot as plt
plt.style.use("ggplot")
# %matplotlib inline

from tqdm import tqdm_notebook, tnrange
from itertools import chain
from skimage.io import imread, imshow, concatenate_images
from skimage.transform import resize
from skimage.morphology import label
from sklearn.model_selection import train_test_split
from skimage import img_as_bool
import tensorflow as tf

from keras.models import Model, load_model
from keras.layers import Input, BatchNormalization, Activation, Dense, Dropout
from keras.layers.core import Lambda, RepeatVector, Reshape
from keras.layers.convolutional import Conv2D, Conv2DTranspose
from keras.layers.pooling import MaxPooling2D, GlobalMaxPool2D
from keras.layers.merge import concatenate, add
from keras.callbacks import EarlyStopping, ModelCheckpoint, ReduceLROnPlateau
from keras.optimizers import Adam
from keras.preprocessing.image import ImageDataGenerator, array_to_img, img_to_array, load_img

seed = 42
np.random.seed = seed

seed = 42
np.random.seed = seed

IMG_WIDTH = 384
IMG_HEIGHT = 256
IMG_CHANNELS = 3

TRAIN_PATH = 'isic-challenge-2018/ISIC2018_Task1-2_Training_Input/'
TRAIN_PATH_MASK='isic-challenge-2018/ISIC2018_Task1_Training_GroundTruth/'

# removing unwanted files 
test = os.listdir(TRAIN_PATH)
for item in test:
    if item.endswith(".ini"):
        os.remove(os.path.join(TRAIN_PATH, item))

train_ids = next(os.walk(TRAIN_PATH))[2]
train_ids = np.sort(train_ids)
print("No. of images = ", len(train_ids))
#test_ids = next(os.walk(TEST_PATH))[2]
#train_ids = np.delete(train_ids,(0),axis=0)
X = np.zeros((len(train_ids),IMG_HEIGHT, IMG_WIDTH,IMG_CHANNELS),dtype=np.uint8)
Y = np.zeros((len(train_ids),IMG_HEIGHT, IMG_WIDTH, 1), dtype=np.bool)

# tqdm is used to display the progress bar
for n, id_ in tqdm_notebook(enumerate(train_ids), total=len(train_ids)):
    path = TRAIN_PATH + id_
    img = imread(path)[:,:,:IMG_CHANNELS]
    img = cv2.resize(img, (IMG_WIDTH,IMG_HEIGHT))
    X[n] = img

test = os.listdir(TRAIN_PATH_MASK)
for item in test:
    if item.endswith(".ini"):
        os.remove(os.path.join(TRAIN_PATH_MASK, item))

train_mask_ids = next(os.walk(TRAIN_PATH_MASK))[2]
train_mask_ids = np.sort(train_mask_ids)
print("No. of images = ", len(train_mask_ids))    
for n1, id1_ in tqdm_notebook(enumerate(train_mask_ids), total=len(train_mask_ids)):
    mask = img_to_array(load_img("isic-challenge-2018/ISIC2018_Task1_Training_GroundTruth/"+id1_, grayscale=True))
    maskr = img_as_bool(resize(mask, (IMG_HEIGHT,IMG_WIDTH)))
    Y[n1] = maskr

X_train, X_valid, y_train, y_valid = train_test_split(X, Y, test_size=0.2, random_state=42)
image_x = random.randint(0, len(train_ids))
imshow(X[image_x])
plt.show()
imshow(np.squeeze(Y[image_x]))
plt.show()

# golden eagle Optimizataion
# updaat the best position to anonymize the value
def _update_position(self,agent_position: np.ndarray,best_position: np.ndarray,
    r1: float,
    r2: float,
    r3: float,
    r4: float):
  # If random number is smaller than threshold
    if r4 < 0.5:
        # Updates the position using sine
        new_position = agent_position + r1 * np.sin(r2) * np.fabs(r3 * best_position - agent_position)

    # If the random number is bigger than threshold
    else:
        # Updates the posistion using cosine
        new_position = agent_position + r1 * np.cos(r2) * np.fabs(r3 * best_position - agent_position)

    return new_position

model = load_model("AGEbRF.h5")
Test_Path='isic-challenge-2018/ISIC2018_Task1-2_Validation_Input/'
Test_ids = next(os.walk(Test_Path))[2]
Test_ids = np.sort(Test_ids)

test = os.listdir(Test_Path)
for item in test:
    if item.endswith(".ini"):
        os.remove(os.path.join(Test_Path, item))

Test_Mask_Path='isic-challenge-2018/ISIC2018_Task1_Validation_GroundTruth/'
Test_Mask_ids = next(os.walk(Test_Mask_Path))[2]
Test_Mask_ids = np.sort(Test_Mask_ids)

print("No. of Test images = ", len(Test_ids))
print("No. of Test Mask images = ", len(Test_Mask_ids))
#test_ids = next(os.walk(TEST_PATH))[2]
#train_ids = np.delete(train_ids,(0),axis=0)
X = np.zeros((len(Test_ids),IMG_HEIGHT, IMG_WIDTH,IMG_CHANNELS),dtype=np.uint8)
Y = np.zeros((len(Test_ids),IMG_HEIGHT, IMG_WIDTH, 1), dtype=np.bool)
for n, id_ in tqdm_notebook(enumerate(Test_ids), total=len(Test_ids)):
    path = Test_Path + id_
    img = imread(path)[:,:,:IMG_CHANNELS]  
    x_img = resize(img, (IMG_HEIGHT, IMG_WIDTH, 3), mode = 'constant', preserve_range = True)
    X[n] = x_img

# tqdm is used to display the progress bar
for n1, id1_ in tqdm_notebook(enumerate(Test_Mask_ids), total=len(Test_Mask_ids)):
     mask = img_to_array(load_img("isic-challenge-2018/ISIC2018_Task1_Validation_GroundTruth/"+id1_, grayscale=True))
     mask = resize(mask, (IMG_HEIGHT, IMG_WIDTH, 1), mode = 'constant', preserve_range = True)
     Y[n1] = mask
image_x = random.randint(0, len(Test_ids))
imshow(X[image_x])
plt.show()
imshow(np.squeeze(Y[image_x]))
plt.show()

# Evaluate on validation set (this must be equals to the best log_loss)
model.evaluate(X, Y, verbose=1)
# Predict on test dataset
predicted = model.predict(X, verbose=1)
predicted = (predicted > 0.5).astype(np.bool)
def plot_sample(X, y, preds, ix=None):
    """Function to plot the results"""
    if ix is None:
        ix = random.randint(0, len(X))

    has_mask = y[ix].max() > 0

    fig, ax = plt.subplots(1, 3,figsize=(20, 10))
    ax[0].imshow(X[ix])
    if has_mask:
        ax[0].contour(np.squeeze(preds[ix]))
    ax[0].set_title('Result Image')

    ax[1].imshow(y[ix].squeeze())
    ax[1].set_title('Ground_Truth')

    ax[2].imshow(preds[ix].squeeze())
   # if has_mask:
    #    ax[2].contour(y[ix].squeeze())
    ax[2].set_title('Predicted_Mask')
